# Supplementary material for: Metabolic constraints drive self-organization of specialized cell groups
Source: eLife. 2019 Jun 26;8:e46735. doi: 10.7554/eLife.46735 (PMC6658198; doi:10.7554/eLife.46735)
Supplement: Source code 1. [file elife-46735-code1.zip]

Archive with 4 entries (3 files):
- yeastmetabcolony-master/
- yeastmetabcolony-master/README.md
- yeastmetabcolony-master/yeast_colony_plotter.ipynb
- yeastmetabcolony-master/yeast_colony_simulation.ipynb
