# Supplementary material for: Metabolic constraints drive self-organization of specialized cell groups
Source: eLife. 2019 Jun 26;8:e46735. doi: 10.7554/eLife.46735 (PMC6658198; doi:10.7554/eLife.46735)
Supplement: Source code 1. [file elife-46735-code1.zip › yeastmetabcolony-master/README.md]

How to use:
yeast_colony_simulation : Is the simulation script in a jupyter notebook. Run this first to create two numpy files.
yeast_colony_plotter : Is the plotting script in a jupyer notebook. Run this after the simulation notebook. 
