# Supplementary material for: Metabolic constraints drive self-organization of specialized cell groups
Source: eLife. 2019 Jun 26;8:e46735. doi: 10.7554/eLife.46735 (PMC6658198; doi:10.7554/eLife.46735)
Supplement: Source code 1. [file elife-46735-code1.zip › yeastmetabcolony-master/yeast_colony_plotter.ipynb]

# %% [code]
'''
Loads the numpy variables which stores the entire history of the colony and can plot it.
To be run after the yeast colony simulation script. 
'''

# %% [code]
%matplotlib inline
from __future__ import print_function
import numpy as np
import sys 
import matplotlib
import matplotlib.pyplot as plt 
from matplotlib import colors
import matplotlib.animation as animation
matplotlib.rcParams['figure.figsize'] = [15, 12]
from IPython.display import HTML


font = {'family' : 'sans',
        'weight' : 'regular',
        'size'   : 14}
#         'size'   : 32}

matplotlib.rc('font', **font)
yeast_cmap=colors.ListedColormap(['white',"#aaaaaa", "#000000", "#b35900"])

# %% [code]
resourcefilename = 'Resource.npy'
Resource = np.load(resourcefilename)
filename = 'Colony.npy'
ColonyTime = np.load(filename)

# %% [code]
#Colony state plotter. Set i to get the state of the colony at the i-th time-step. 
i=-1 
POP = np.where(ColonyTime[i]>0)
print (len(POP[0])) #population size at time-step i

plt.figure()
plt.axis([70,180,70,180])
plt.imshow(ColonyTime[i].transpose(), origin="lower",cmap=yeast_cmap,interpolation='nearest',vmin=0,vmax=4)
plt.grid(True)
plt.xlabel('Grid Lengths')
plt.ylabel('Grid Lengths')
figname=filename[0:-4]
plt.savefig(figname+"_"+str(i)+".svg", ext="svg",dpi=300)
plt.savefig(figname+"_"+str(i)+".png", ext="png",dpi=300)


# %% [code]
#Resource state plotter. Set i to get the state of the resource grid at the i-th time-step. 

i=-1

plt.figure()
plt.axis([70,180,70,180])
plt.imshow(Resource[i].transpose(), origin="lower",cmap="gray",interpolation='none',vmin=0,vmax=1.0)
plt.grid(True)
plt.xlabel('Grid Lengths')
plt.ylabel('Grid Lengths')
figname=resourcefilename[0:-4]
plt.savefig(figname+"_"+str(i)+".svg", ext="svg",dpi=300)
plt.savefig(figname+"_"+str(i)+".png", ext="png",dpi=300)

# %% [code]
#Total externally available resource over time. 
TotResource = [sum(sum(Resource[a])) for a in np.arange(len(Resource))]
plt.figure()
plt.grid(True)
plt.plot(TotResource)
plt.axis([0,len(Resource),0,max(TotResource)+50])
plt.xlabel('Time steps');plt.ylabel('Total Resource')
figname="resource_vs_time"
plt.savefig(figname+"_"+str(i)+".svg", ext="svg",dpi=300)
plt.savefig(figname+"_"+str(i)+".png", ext="png",dpi=300)


# %% [code]
## Movie frames for Colony grid
# fig = plt.figure()
# ims=[]
# for i in range(0,len(ColonyTime),3):
#     im = plt.imshow(ColonyTime[i].transpose(), origin="lower",cmap=yeast_cmap,interpolation='nearest',vmin=0,vmax=4)
#     ims.append([im])

# %% [code]
## Movie frames for Resource grid
# fig = plt.figure()
# ims=[]
# for i in range(0,len(Resource),3):
#     im = plt.imshow(Resource[i].transpose(), origin="lower",cmap="gray",interpolation='none',vmin=0,vmax=1.0)
#     ims.append([resim])

# %% [code]
# subplot figure for getting frames of the resource grid, the colony grid and the total external resource over time
fig = plt.figure()
ax1 = fig.add_subplot(2,2,1)
ax1.axis([70,180,70,180])
ax1.set_aspect(aspect='equal')
ax1.set_ylabel('Grid Lengths')
ax1.set_xlabel('Grid Lengths')
ax1.set_title('Resource Grid')

ax2 = fig.add_subplot(2,2,2)
ax2.axis([70,180,70,180])
ax2.set_aspect(aspect='equal')
ax2.set_ylabel('Grid Lengths')
ax2.set_xlabel('Grid Lengths')
ax2.set_title('Colony Grid')


ax3 = fig.add_subplot(2,2,3)
ax3.axis([0,len(Resource),0,max(TotResource)+50])
ax3.set_aspect(aspect=(len(Resource)/(max(TotResource)+80)))
ax3.set_ylabel('Total Resource Units')
ax3.set_xlabel('Time step')

resplots=[]
for i in range(0,len(TotResource),3):
    im1 = ax1.imshow(Resource[i].transpose(), origin="lower",cmap="gray",interpolation='none',vmin=0,vmax=3.0)
    im2 = ax2.imshow(ColonyTime[i].transpose(), origin="lower",cmap=yeast_cmap,interpolation='nearest',vmin=0,vmax=4)
    im3, = ax3.plot(TotResource[0:i],'#1f77b4')
    resplots.append([im1,im2,im3])
    


# %% [code]
# # Movie maker for just the colony or the resource grid. 
# ani = animation.ArtistAnimation(fig, ims, interval=75, blit=True,repeat_delay=1000)
# from matplotlib.animation import FFMpegWriter
# writer = FFMpegWriter(fps=24, metadata=dict(artist='Me'), bitrate=1800)
# ani.save(figname+"_movie.mp4")

# %% [code]
# Movie maker for the subplot figures frames
ani = animation.ArtistAnimation(fig, resplots, interval=75, blit=True,repeat_delay=1000)
from matplotlib.animation import FFMpegWriter
writer = FFMpegWriter(fps=24, metadata=dict(artist='Me'), bitrate=1800)
ani.save("colonyresource_movie.mp4")

# %% [code]
